# Supplementary material for: Stage-Specific Effects of Silver Nanoparticles on Physiology During the Early Growth Stages of Rice
Source: Plants (Basel). 2024 Dec 9;13(23):3454. doi: 10.3390/plants13233454 (PMC11644278; doi:10.3390/plants13233454)
Supplement: Supplementary file 1 [file plants-13-03454-s001.zip]

Archive with 1 entries (1 files):
- plants-3314947-supplementary.pdf
